# Supplementary material for: Faecalibacterium taiwanense sp. nov., isolated from human faeces
Source: Int J Syst Evol Microbiol. 2024 Jun 7;74(6):006413. doi: 10.1099/ijsem.0.006413 (PMC11261667; doi:10.1099/ijsem.0.006413)
Supplement: Uncited Supplementary Material 2. [file ijsem-74-06413-s002.xlsx]

## Sheet: Table S1
Supplementary Table S1. Genomic features of the Faecalibacterium strains used in the present study.
Species	Strain	Accession no.	Genome size (Mbp)	G+C content (mol%)	No. of contigs	No. of CDS*	rRNAs	tRNAs
Faecalibacterium taiwanense sp. nov.	HLW78T	CP155552	2.95	55.9	1	2917	18	64
Faecalibacterium taiwanense sp. nov.	CYL33	CP119420	2.95	55.8	1	2865	18	63
Faecalibacterium prausnitzii	ATCC 27768T	PXUP00000000	2.89	56.5	76	2772	3	60
Faecalibacterium hattorii	APC922/41-1T	PRLC00000000	2.66	57.7	54	2587	7	65
Faecalibacterium duncaniae	A2-165T	CP022479	2.97	56.3	1	2912	18	63
Faecalibacterium longum	CM04-06T	CNA0017731	2.87	58	47	2832	5	59
Faecalibacterium butyricigenerans	AF52-21T	CNA0017730	2.72	59	73	2620	4	61
Faecalibacterium gallinarum	ic1379T	BQKV00000000	2.69	59	116	2539	11	64
*CDS, coding sequences (total)
			6

## Sheet: Table S2
Supplementary Table S2. Unique orthologous protein clusters of Faecalibacterium taiwanense sp. nov.
Cluster ID	Number of proteins	Swiss_Prot ID/Protein	Gene Onthology annotation
cluster107	5	N/A	N/A
cluster1725	4	N/A	N/A
cluster1896	3	N/A	N/A
cluster1897	3	Q44363	GO:0000746; P:conjugation; IEA:UniProtKB-KW
cluster1899	3	A7GH77	GO:0070475; P:rRNA base methylation; IEA:UniProtKB-UniRule
cluster1900	3	N/A	N/A
cluster1941	3	N/A	N/A
cluster2168	3	N/A	N/A
cluster2294	2	P52665	GO:0003700; F:DNA-binding transcription factor activity; IEA:InterPro
cluster2295	2	N/A	N/A
cluster2296	2	P37522	GO:0030435; P:sporulation resulting in formation of a cellular spore; IEA:UniProtKB-KW
cluster2298	2	N/A	N/A
cluster2299	2	N/A	N/A
cluster2301	2	N/A	N/A
cluster2306	2	N/A	N/A
cluster2307	2	N/A	N/A
cluster2310	2	N/A	N/A
cluster2311	2	Q54518	GO:0045227; P:capsule polysaccharide biosynthetic process; IEA:UniProtKB-UniPathway
cluster2313	2	N/A	N/A
cluster2316	2	N/A	N/A
cluster2319	2	Q9LES4	GO:0071949; F:FAD binding; IDA:UniProtKB
cluster2320	2	N/A	N/A
cluster2321	2	Q09669	GO:0043458; P:ethanol biosynthetic process involved in glucose fermentation to ethanol; IGI:PomBase
cluster2323	2	N/A	N/A
cluster2327	2	N/A	N/A
cluster2329	2	N/A	N/A
cluster2331	2	Q54944	GO:0016301; F:kinase activity; IEA:UniProtKB-KW
cluster2333	2	N/A	N/A
cluster2335	2	N/A	N/A
cluster2336	2	P71057	GO:0000271; P:polysaccharide biosynthetic process; IEA:UniProtKB-KW
cluster2337	2	N/A	N/A
cluster2338	2	N/A	N/A
cluster2339	2	P31475	GO:0003700; F:DNA-binding transcription factor activity; IEA:InterPro
cluster2340	2	N/A	N/A
cluster2341	2	N/A	N/A
cluster2345	2	N/A	N/A
cluster2346	2	P96725	GO:0003700; F:DNA-binding transcription factor activity; IEA:InterPro
cluster2347	2	P21630	GO:0015808; P:L-alanine transport; IMP:PseudoCAP
cluster2349	2	B7ULD6	GO:0070403; F:NAD+ binding; IEA:InterPro
cluster2350	2	N/A	N/A
cluster2351	2	P26833	GO:1901135; P:carbohydrate derivative metabolic process; IEA:InterPro
cluster2352	2	P40740	GO:0016052; P:carbohydrate catabolic process; IBA:GO_Central
cluster2354	2	N/A	N/A
cluster2355	2	N/A	N/A
cluster2356	2	Q9AFI1	GO:0045227; P:capsule polysaccharide biosynthetic process; IEA:UniProtKB-UniPathway
cluster2357	2	N/A	N/A
cluster2358	2	N/A	N/A
cluster2360	2	Q58181	GO:0055114; P:oxidation-reduction process; IEA:InterPro
cluster2361	2	Q57399	GO:0016887; F:ATPase activity; IEA:InterPro
cluster2363	2	P21628	GO:0042941; P:D-alanine transport; IMP:PseudoCAP
cluster2367	2	N/A	N/A
cluster2368	2	P37686	GO:0046872; F:metal ion binding; IEA:InterPro
cluster2369	2	N/A	N/A
cluster2371	2	N/A	N/A
cluster2372	2	N/A	N/A
cluster2373	2	N/A	N/A
cluster2374	2	N/A	N/A
cluster2375	2	N/A	N/A
cluster2376	2	N/A	N/A
cluster2377	2	N/A	N/A
cluster2379	2	N/A	N/A
cluster2381	2	N/A	N/A
cluster2382	2	P0A1C8	N/A
cluster2383	2	P32425	GO:0003700; F:DNA-binding transcription factor activity; IEA:InterPro
cluster2386	2	N/A	N/A
cluster2387	2	N/A	N/A
cluster2388	2	N/A	N/A
cluster2390	2	N/A	N/A
cluster2391	2	P08722	GO:0009401; P:phosphoenolpyruvate-dependent sugar phosphotransferase system; IBA:GO_Central
cluster2393	2	N/A	N/A
cluster2395	2	N/A	N/A
cluster2397	2	P72759	N/A
cluster2398	2	N/A	N/A
cluster2399	2	P0AEX8	GO:0006865; P:amino acid transport; IEA:UniProtKB-KW
cluster2402	2	P21630	GO:0015808; P:L-alanine transport; IMP:PseudoCAP
cluster2403	2	N/A	N/A
cluster2404	2	N/A	N/A
cluster2407	2	N/A	N/A
cluster2408	2	N/A	N/A
cluster2409	2	P37676	GO:0006974; P:cellular response to DNA damage stimulus; IEP:EcoliWiki
cluster2412	2	N/A	N/A
cluster2413	2	B0TFZ1	N/A
cluster2414	2	N/A	N/A
cluster2419	2	P21175	GO:1903805; P:L-valine import across plasma membrane; IMP:PseudoCAP
cluster2420	2	N/A	N/A
cluster2421	2	G9EZR6	GO:0006559; P:L-phenylalanine catabolic process; IDA:UniProtKB
cluster2422	2	N/A	N/A
cluster2424	2	Q5SMG8	GO:0015693; P:magnesium ion transport; NAS:UniProtKB
cluster2425	2	N/A	N/A
cluster2427	2	N/A	N/A
cluster2428	2	O59472	GO:0043565; F:sequence-specific DNA binding; IEA:InterPro
cluster2429	2	N/A	N/A
cluster2430	2	N/A	N/A
cluster2431	2	N/A	N/A
cluster2433	2	N/A	N/A
cluster2436	2	Q3AC10	GO:0033362; P:lysine biosynthetic process via diaminopimelate, diaminopimelate-aminotransferase pathway; IEA:UniProtKB-UniRule
cluster2438	2	P21629	GO:0098713; P:leucine import across plasma membrane; IBA:GO_Central
cluster2439	2	P0AER8	GO:0015813; P:L-glutamate transmembrane transport; IEA:InterPro
cluster2440	2	N/A	N/A
cluster2441	2	P77293	GO:0016757; F:transferase activity, transferring glycosyl groups; IEA:UniProtKB-KW
cluster2443	2	Q9KLS6	GO:0015740; P:C4-dicarboxylate transport; ISS:TIGR
cluster2444	2	Q9WYK8	GO:0051144; P:propanediol catabolic process; IEA:UniProtKB-UniPathway
cluster2445	2	N/A	N/A
cluster2446	2	N/A	N/A
cluster2447	2	N/A	N/A
cluster2616	2	N/A	N/A
cluster2720	2	N/A	N/A
cluster2775	2	N/A	N/A
cluster2866	2	O27383	GO:0043565; F:sequence-specific DNA binding; IEA:InterPro
cluster2888	2	N/A	N/A
cluster2889	2	N/A	N/A
cluster2890	2	N/A	N/A
cluster2891	2	N/A	N/A
cluster2892	2	N/A	N/A
cluster2893	2	A2RL65	GO:0006865; P:amino acid transport; IEA:UniProtKB-KW
cluster2894	2	N/A	N/A
cluster2895	2	Q46829	GO:0016052; P:carbohydrate catabolic process; IBA:GO_Central
cluster2896	2	N/A	N/A
cluster2897	2	N/A	N/A
cluster2898	2	N/A	N/A
cluster2899	2	N/A	N/A
cluster2900	2	N/A	N/A
cluster2901	2	N/A	N/A
cluster2902	2	N/A	N/A
cluster2903	2	N/A	N/A
cluster2904	2	N/A	N/A
cluster2905	2	N/A	N/A
cluster2906	2	N/A	N/A
cluster2907	2	N/A	N/A
cluster2908	2	F7V5D5	GO:0043571; P:maintenance of CRISPR repeat elements; IEA:UniProtKB-UniRule
cluster2909	2	N/A	N/A
cluster2910	2	N/A	N/A
cluster2911	2	N/A	N/A
cluster2912	2	N/A	N/A
cluster2913	2	P32719	GO:0009052; P:pentose-phosphate shunt, non-oxidative branch; IBA:GO_Central
cluster2914	2	N/A	N/A
cluster2915	2	N/A	N/A
cluster2916	2	N/A	N/A
cluster2917	2	N/A	N/A
cluster2918	2	P53052	GO:0009166; P:nucleotide catabolic process; IEA:InterPro
cluster2919	2	O07610	GO:0006635; P:fatty acid beta-oxidation; IEA:UniProtKB-UniPathway
cluster2920	2	Q0TT99	GO:0009423; P:chorismate biosynthetic process; IEA:UniProtKB-UniPathway
cluster2921	2	P71057	GO:0000271; P:polysaccharide biosynthetic process; IEA:UniProtKB-KW
cluster2922	2	P03865	N/A
cluster2923	2	N/A	N/A
cluster2924	2	N/A	N/A
cluster2925	2	N/A	N/A
cluster2926	2	Q9KEE9	GO:0055085; P:transmembrane transport; IEA:InterPro
cluster2927	2	P21627	GO:1903806; P:L-isoleucine import across plasma membrane; IMP:PseudoCAP
cluster2928	2	N/A	N/A
cluster2929	2	P0ACM2	GO:0006351; P:transcription, DNA-templated; ISS:EcoCyc
cluster2930	2	N/A	N/A
cluster2931	2	Q9KR66	GO:0008643; P:carbohydrate transport; IEA:UniProtKB-KW
cluster2932	2	N/A	N/A
cluster2933	2	N/A	N/A
cluster2934	2	N/A	N/A
cluster2935	2	N/A	N/A
cluster2936	2	N/A	N/A
cluster2937	2	N/A	N/A
cluster2938	2	N/A	N/A
cluster2939	2	N/A	N/A
cluster2940	2	N/A	N/A
cluster2941	2	N/A	N/A
cluster2942	2	N/A	N/A
cluster2943	2	P0A151	GO:0007059; P:chromosome segregation; IEA:UniProtKB-KW
cluster2944	2	N/A	N/A
cluster2945	2	N/A	N/A
cluster2946	2	N/A	N/A
cluster2947	2	N/A	N/A
cluster2948	2	Q949M2	GO:0006633; P:fatty acid biosynthetic process; IEA:UniProtKB-UniPathway
cluster2949	2	N/A	N/A
cluster2950	2	N/A	N/A
cluster2951	2	N/A	N/A
cluster2952	2	Q57231	GO:0009636; P:response to toxic substance; IEA:InterPro
cluster2953	2	P41793	GO:0046336; P:ethanolamine catabolic process; IEA:UniProtKB-UniPathway
cluster2954	2	N/A	N/A
cluster2955	2	N/A	N/A
cluster2956	2	N/A	N/A
cluster2957	2	N/A	N/A
cluster2958	2	P9WQJ0	GO:0042626; F:ATPase activity, coupled to transmembrane movement of substances; IEA:InterPro
cluster2959	2	N/A	N/A
cluster2960	2	N/A	N/A
cluster2961	2	P0A2J2	GO:0006865; P:amino acid transport; IEA:UniProtKB-KW
cluster2962	2	P44016	GO:0055085; P:transmembrane transport; IEA:InterPro
cluster2963	2	N/A	N/A
cluster2964	2	P44817	GO:0070573; F:metallodipeptidase activity; IBA:GO_Central
cluster2965	2	P21629	GO:0098713; P:leucine import across plasma membrane; IBA:GO_Central
cluster2966	2	N/A	N/A
cluster2967	2	N/A	N/A
cluster2968	2	N/A	N/A
cluster2969	2	N/A	N/A
cluster2970	2	P53397	GO:0007004; P:telomere maintenance via telomerase; IMP:SGD
cluster2971	2	N/A	N/A
cluster2972	2	N/A	N/A
cluster2973	2	N/A	N/A
cluster2974	2	N/A	N/A
cluster2975	2	N/A	N/A
cluster2976	2	P55418	GO:0000746; P:conjugation; IEA:UniProtKB-KW
cluster2977	2	N/A	N/A
cluster2978	2	Q83H47	GO:0008270; F:zinc ion binding; IEA:UniProtKB-UniRule
cluster2979	2	Q9XA86	GO:0005887; C:integral component of plasma membrane; IBA:GO_Central
cluster2980	2	P75525	GO:0004722; F:protein serine/threonine phosphatase activity; IEA:InterPro
cluster2981	2	N/A	N/A
cluster2982	2	N/A	N/A
cluster2983	2	P0A4D6	GO:0046677; P:response to antibiotic; IEA:UniProtKB-KW
cluster2984	2	N/A	N/A
cluster2985	2	N/A	N/A
cluster2986	2	N/A	N/A
cluster2987	2	P71336	GO:0055085; P:transmembrane transport; IEA:InterPro
cluster2988	2	N/A	N/A
cluster2989	2	N/A	N/A
cluster2990	2	N/A	N/A
cluster2991	2	Q0TPS3	GO:0006396; P:RNA processing; IEA:InterPro
cluster2992	2	N/A	N/A
cluster2993	2	N/A	N/A
cluster2994	2	O35045	GO:0008270; F:zinc ion binding; IEA:InterPro
cluster2995	2	N/A	N/A
cluster2996	2	N/A	N/A
cluster2997	2	P33699	GO:0000271; P:polysaccharide biosynthetic process; IEA:UniProtKB-KW
cluster2998	2	Q0T7D7	GO:0016791; F:phosphatase activity; ISS:UniProtKB
cluster2999	2	N/A	N/A
cluster3000	2	N/A	N/A
cluster3001	2	N/A	N/A
cluster3002	2	N/A	N/A
cluster3003	2	Q6QIB0	GO:0099000; P:viral genome ejection through host cell envelope, contractile tail mechanism; IEA:UniProtKB-KW
cluster3004	2	N/A	N/A
cluster3005	2	N/A	N/A
cluster3006	2	Q9KR66	GO:0008643; P:carbohydrate transport; IEA:UniProtKB-KW
cluster3007	2	Q03036	GO:1990414; P:replication-born double-strand break repair via sister chromatid exchange; IMP:SGD
cluster3008	2	O85227	GO:0050622; F:glycine dehydrogenase (cyanide-forming) activity; IEA:UniProtKB-EC
cluster3009	2	P11290	GO:0016036; P:cellular response to phosphate starvation; IEP:EcoCyc
